# Supplementary material for: Latitudinal Variation in the Pattern of Temperature-Dependent Sex Determination in the Japanese Gecko, Gekko japonicus
Source: Animals (Basel). 2022 Apr 7;12(8):942. doi: 10.3390/ani12080942 (PMC9026794; doi:10.3390/ani12080942)
Supplement: Supplementary file 1 [file animals-12-00942-s001.zip]

Archive with 1 entries (1 files):
- animals-1586666-supplementary.pdf
